# Supplementary material for: Catalytic Ozonation Treatment of Coal Chemical Reverse Osmosis Concentrate: Water Quality Analysis, Parameter Optimization, and Catalyst Deactivation Investigation
Source: Toxics. 2024 Sep 20;12(9):681. doi: 10.3390/toxics12090681 (PMC11435963; doi:10.3390/toxics12090681)
Supplement: Supplementary file 1 [file toxics-12-00681-s001.zip]

Archive with 1 entries (1 files):
- toxics-3180787-supplementary.pdf
